# Supplementary material for: Artificial selection optimizes clonality in chaya (Cnidoscolus aconitifolius)
Source: Sci Rep. 2021 Oct 25;11:21017. doi: 10.1038/s41598-021-00592-0 (PMC8546088; doi:10.1038/s41598-021-00592-0)
Supplement: Supplementary file 1 — Supplementary Information. [file 41598_2021_592_MOESM1_ESM.xlsx]

## Sheet: Water
ID	Domestication	Lengthcm	Diametercm	WeigthFresh	WeigthDry
1	D	5	0.9	3.12	0.26
2	D	5	0.9	4.15	0.31
3	D	5	1.1	5.09	0.38
4	D	5	1.1	4.4	0.41
5	D	5.5	1.2	5.11	1.04
6	D	5	1.2	5.47	0.95
7	D	5	1.1	4.86	0.53
8	D	5	1.2	5.17	0.46
9	D	5	0.8	3.01	0.21
10	D	5	0.9	2.57	0.19
11	D	5	0.9	4.48	0.79
12	D	5	0.9	2.4	0.17
13	D	5	1.2	4.65	0.73
14	D	5	1.1	4	0.37
15	D	5	1.1	6.23	0.85
16	D	5.8	1.3	8.49	1.9
17	D	5	1.2	5.52	0.45
18	D	5	0.9	2.68	0.2
19	D	5	1	4.74	0.47
20	D	5	1.6	7.56	1.51
21	D	8	1.3	8.66	1.75
22	D	5	0.9	3.47	0.28
23	D	5	0.9	3.03	0.25
24	D	5	1.1	5.66	0.38
25	D	5	1.3	5.53	0.68
26	D	5	0.9	4.53	0.27
27	D	5	0.9	4.84	0.49
28	D	5	1.2	7.03	0.07
29	D	5	1.2	5.57	0.51
30	D	5	0.8	2.98	0.6
31	W	5	0.6	1.28	0.48
32	W	5	1.3	6.9	2.15
33	W	5	0.4	1.38	0.16
34	W	5	0.9	4.41	1.13
35	W	5	0.9	1.85	0.41
36	W	5	0.6	1.56	0.19
37	W	5	0.4	1.31	0.18
38	W	5	0.5	1.08	0.11
39	W	5	0.5	1.16	0.14
40	W	5	0.7	1.53	0.17
41	W	5	1.3	5.92	1.49
42	W	5	0.4	0.84	0.09
43	W	5	0.6	1.68	0.22
44	W	5	1.2	6.02	1.44
45	W	5	0.8	3.78	0.54
46	W	5	1.3	8.84	1.38
47	W	5	0.9	3.97	0.91
48	W	5.4	1.1	4.16	0.71
49	W	5	1	5.25	0.76
50	W	5	1.3	5.43	1.56
51	W	5	1.2	5.44	1.4
52	W	5	1.4	10	2.43
53	W	5	1.6	8.29	1.5
54	W	5	1	5.5	1.08
55	W	5	0.6	1.24	0.15
56	W	5	0.6	1.35	0.2

## Sheet: Sugars
ID	Domestication	Width(mm)	Brix	Temp
1	W	0.7	4.2
2	W	0.7	3.7	25.1
3	W	0.9	2.7	24.8
4	W	0.7	4.5	24.5
5	W	0.7	5.5	24.3
6	W	0.5	4.9	24.2
7	W	0.9	4.9
8	W	0.7	5.7	24
9	W	0.7	4	23.9
10	W	0.8	6.5	23.8
11	W	0.9	4.8	23.8
12	W	0.6	4.4	23.8
13	W	0.5	4.1	23.8
14	W	0.8	4.1	23.7
15	W	0.9	4.9	23.6
16	W	0.7	4.9	23.6
17	W	0.5	4	23.5
18	W	0.7	5.4	23.5
19	W	0.6	6.2	23.5
20	D	1.1	4.4	23.5
21	D	0.7	4.2	23.4
22	D	1.1	4.2	23.4
23	D	0.9	4.2	23.4
24	D	1.4	4.4	23.4
25	D	1.1	5.2	23.4
26	D	0.7	4.6	23.3
27	D	0.9	4	23.3
28	D	0.9	2.7	23.3
29	D	0.9	5	23.3
30	D	0.8	5.4	23.3
31	D	0.8	4.5	23.2
32	D	0.9	5.4	23.1
33	D	0.6	3.7	23.1
34	D	0.9	4.9	23
35	D	1.2	6.2	27.9
36	D	0.9	3.2	27.8
37	D	1.1	5.6	27.7
38	D	1.1	5.2	27.7
39	D	1.1	5.6	27.7
40	D	1.1	4.5	27.8

## Sheet: Shoots
PlantID	Domestication	Diametermm	Weigth	ShootsMax	Time	Censoring	Shootfirst	ShotCensoring
4	D	1.4	44.34	7	126	0	8	1
5	D	1.4	38.3	6	123	0	8	1
6	D	1.3	34.49	7	123	0	3	1
33	D	1.4	37.75	4	84	1	8	1
41	D	1.3	45.7	5	88	1	3	1
7	D	1.4	37.22	0	13	1	63	0
13	D	0.8	24.24	0	20	1	63	0
15	D	1.2	32.95	0	39	1	60	0
48	D	1.4	40.86	0	27	1	63	0
31	D	1.3	33.9	4	81	1	8	1
36	D	1.2	35	5	81	1	8	1
39	D	1.1	24.7	5	81	1	8	1
2	D	1.2	32.1	2	46	1	8	1
8	D	1.2	22.86	3	32	1	15	1
9	D	1.2	25.9	2	60	1	8	1
10	D	1.3	31.79	4	70	1	8	1
11	D	1.1	25.77	2	63	1	13	1
12	D	1.1	20.05	1	27	1	13	1
14	D	1.3	33.94	6	49	1	8	1
30	D	1.9	40.18	2	27	1	8	1
32	D	1.2	23.6	3	39	1	8	1
34	D	1.4	34.12	1	27	1	8	1
35	D	1.5	33.27	1	27	1	8	1
40	D	1.1	33.56	1	27	1	8	1
42	D	1.2	33.87	1	56	1	8	1
47	D	1.2	30.4	2	32	1	13	1
50	D		26.5	2	32	1	20	1
51	D	0.9	17.08	4	27	1	13	1
3	W	1.3	34.74	0	37	1	63	0
16	W	0.8	18.9	0	27	1	60	0
17	W	1.1	12.26	0	22	1	63	0
18	W	1.1	34.41	0	32	1	63	0
20	W	0.9	15.5	0	32	1	63	0
21	W	0.8	19.34	0	37	1	63	0
22	W	0.9	19.13	0	37	1	63	0
23	W	0.7	20.58	0	63	1	63	0
25	W	1.2	19.6	0	37	1	63	0
26	W	1.25	29.61	0	37	1	63	0
28	W	0.8	17.1	0	20	1	63	0
43	W	1.6	47.8	0	27	1	63	0
46	W	1.1	23.44	0	22	1	63	0
49	W	1.2	28.98	0	32	1	63	0
52	W	0.9	28.45	0	32	1	63	0
53	W	0.8	12	0	27	1	63	0
55	W	1.9	39.96	0	27	1	63	0
56	W	1	27.12	0	49	1	63	0
57	W	0.8	14.9	0	70	1	63	0
58	W	0.8	9.77	0	56	1	63	0
1	W	1	17.05	1	49	1	13	1
19	W	1.1	19.13	1	27	1	15	1
24	W	0.7	16.02	1	70	1	13	1
27	W	0.9	13.33	1	27	1	20	1
29	W	0.8	13.8	2	63	1	20	1
37	W	1.4	30.88	1	27	1	8	1
38	W	1.3	28.18	1	27	1	8	1
44	W	0.8	22.65	1	37	1	22	1
45	W	0.9	21.81	1	22	1	8	1
54	W	1.9	22	2	27	1	8	1

## Sheet: Roots
ID	Domestication	Survival	Roots	RootNumber	Length	Leaf
34	D	1	1	4	24	1
12	D	1	1	17	39	1
30	D	1	1	25	53	1
35	D	1	1	19	83	1
17	D	1	1	14	65	1
18	D	0
2	D	0
21	D	0
29	D	0
43	D	0
44	D	1	1	12	37	1
53	D	0
48	D	1	1	5	74	1
1	D	1	1	2	5	1
11	D	1	1	9	60	1
19	D	0
10	D	1	1	12	54	1
46	D	0
13	D	1	1	8	49	1
8	D	1	1	7	62	1
15	D	1	1	4	36	1
5	D	1	1	4	11	1
9	D	1	1	12	19	1
25	D	1	1	20	51	1
40	D	1	1	8	32	0
27	D	1	1	10	35	1
14	D	1	1	21	91	1
52	D	1	1	14	83	1
23	D	1	1	29	104	1
31	D	1	1	22	84	1
55	D	1	1	12	71	1
20	W	1	1	4	56	0
49	W	1	1	10	54	0
26	W	1	1	19	76	1
39	W	1	1	16	49	1
37	W	1	1	12	86	0
38	W	1	1	8	19	0
6	W	1	1	14	34	1
32	W	1	1	15	41	1
16	W	1	1	6	16	1
41	W	0
36	W	0
51	W	0
3	W	1	1	1	1	1
57	W	0
50	W	1	1	8	57	1
22	W	1	1	8	40	0
33	W	1	1	8	47	1
54	W	1	1	15	59	1
4	W	1	1	7	45	0
56	W	1	1	8	51	0
7	W	1	1	12	40	1
42	W	1	1	7	49	0
47	W	1	1	11	37	1
24	W	1	1	19	92	0
28	W	1	1	11	54	0
45	W	1	1	5	29	0

## Sheet: Survivorship
IDPlants	Domestication	Censoring	SurvivorshipDays
1	W	1	270
2	W	1	150
3	W	1	270
4	W	1	180
5	W	1	150
6	W	0	270
7	W	0	270
8	W	0	270
1	D	0	270
2	D	1	180
3	D	1	150
4	D	1	180
5	D	0	270
6	D	1	270
7	D	1	210
8	D	0	270
1	D	0	270
2	D	0	270
3	D	0	270
4	D	0	270
5	D	0	270
6	D	0	270
7	D	0	270
8	D	0	270
1	D	0	270
2	D	0	270
3	D	0	270
4	D	1	150
5	D	0	270
6	D	1	150
7	D	1	150
8	D	0	270
1	W	1	210
2	W	1	210
3	W	1	210
4	W	0	270
5	W	0	270
6	W	1	180
7	W	0	270
8	W	1	210
1	W	1	210
2	W	1	150
3	W	1	180
4	W	0	270
5	W	1	150
6	W	0	270
7	W	0	270
8	W	0	270
1	D	1	270
2	D	1	270
3	D	0	270
4	D	0	270
5	D	0	270
6	D	0	270
7	D	0	270
8	D	0	270
1	W	0	270
2	W	1	150
3	W	1	210
4	W	1	180
5	W	0	270
6	W	0	270
7	W	0	270
8	W	1	210
1	W	1	180
2	W	1	150
3	W	1	180
4	W	0	270
5	W	1	210
6	W	1	180
7	W	1	180
8	W	1	150
1	W	0	270
2	W	0	270
3	W	1	150
4	W	1	150
5	W	1	120
6	W	1	210
7	W	1	180
8	W	1	150
1	W	1	150
2	W	0	270
3	W	0	270
4	W	1	210
5	W	0	270
6	W	0	270
7	W	0	270
8	W	0	270
1	D	0	270
2	D	1	270
3	D	0	270
4	D	0	270
5	D	0	270
6	D	0	270
7	D	0	270
8	D	1	210
1	D	0	270
2	D	0	270
3	D	1	210
4	D	0	270
5	D	0	270
6	D	0	270
7	D	0	270
8	D	0	270
1	D	0	270
2	D	0	270
3	D	1	180
4	D	1	180
5	D	0	270
6	D	1	210
7	D	0	270
8	D	1	270
1	D	0	270
2	D	0	270
3	D	0	270
4	D	0	270
5	D	0	270
6	D	0	270
7	D	0	270
8	W	0	270
1	D	0	270
2	D	0	270
3	D	0	270
4	D	1	180
5	D	1	210
6	D	1	270
7	D	0	270
8	D	0	270
1	D	0	270
2	D	1	150
3	D	0	270
4	D	0	210
5	D	0	270
6	D	0	270
7	D	0	270
8	D	0	270
1	W	1	150
2	W	1	210
3	W	1	210
4	W	1	150
5	W	1	150
6	W	1	180
7	W	1	180
9	W	0	270
1	W	1	150
2	W	0	270
3	W	1	150
4	W	1	150
5	W	0	270
6	W	0	270
7	W	0	270
8	W	0	270
1	W	0	270
2	W	0	270
3	W	1	150
4	W	1	270
5	W	1	180
6	W	1	180
7	W	1	180
8	W	1	180
